# Supplementary material for: Perceived training load and jumping responses following nine weeks of a competitive period in young female basketball players
Source: PeerJ. 2018 Jul 18;6:e5225. doi: 10.7717/peerj.5225 (PMC6054787; doi:10.7717/peerj.5225)
Supplement: Data S1 [file peerj-06-5225-s001.xlsx]

## Sheet: Jump and RPE
Month	april				may
	Jump Height
Days	30-05	06-12	13-19	20-26	27-03	04-10	11-17	18-24	25-31
	22.8	26.1	24.2	23.7	26.3	25.8	25	25.5	27.7
	29.8	32.8		37.6	37.4	29.8	30.2	31.3
	26.5	26.1			23.2	24.7	28	26.4	29.2
	17.3	18	18.3	18.6	15.2	19.7	18.6	19.4	25.9
	26.6	26.5	27.2	29.2	27.5	28.5	25.9	24.9	35.2
	25.6	27	28.5	24.8	28.6	28.5	29.4	29.3	29.4
	37.8		33.2	35.8	42.7	37.1	36.7	35.6	36.8
	29.2	32.8	30.4	24.9	25.5	27		28.6	30
	26.4	26.7	30.3	28.7	34.4	31.6	31.9	34.2	33.8
		31.4	31.1	30.9	34.6	32.5	33.7	33.8
Mean	26.8889	27.4889	27.9	28.2444	29.54	28.52	28.8222	28.9	31
SD	5.51893	4.57505	4.73648	6.01563	7.90136	4.74548	5.31361	5.02284	3.83257	0.1
	9	9	8	9	10	10	9	10	8
Confidence limits	3.02595	2.50843	2.75447	3.29828	4.10988	2.46835	2.91337	2.61262	2.2288
	Weekly sRPE
Weeks	1	2	3	4	5	6	7	8	9
	1440	3944	3110	1400	1080	1800	2060	1170	1170
	1320	2406	720	990	780	1710	750	1085	160
	2040	2400			1080	2130	1580	1335	690
	1920	4218	2220	1170	720	1650	420	795	1200
		3154	2600	990	960	990	1360	950	420
	2640	3710	2560	480		1900	2030	1425	360
		840	1380	850		2060	1340	300	810
	1800	3082	2700	1080	1200	1730	840	1005	750
		3100	2610	1020	1620	1110	1800	730	1030
		3710	3400	1590	1320	1760	1930	1105
Mean	1860	3056.4	2366.67	1063.33	1095	1684	1411	990	732.222
SD	431.277	936.479	788.036	298.291	272.901	349.462	548.296	307.644	344.924
Hopkins pairwaise comparisons
Jump	30-05	06-12	13-19	20-26	27-03	04-10	11-17	18-24	25-31
30-05	x	88/12/00	-	-	80/15/05	-	85/14/01	75/22/03	99/01/00
06-12		x	-	-	-	-	-	-	96/03/01
13-19			x	-	-	-	76/23/01	-	98/02/00
20-26				x	85/13/02	-	-	-	100/00/00
27-03					x	-	-	-	88/09/04
04-10						x	-	-	99/01/00
11-17							x	-	94/05/01
18-24								x	94/05/01
25-31									x
Load	1	2	3	4	5	6	7	8	9
1		99/01/00	-	94/03/04	99/01/00	-	93/04/03	99/01/00	99/01/00
2			97/03/00	100/00/00	100/00/00	100/00/00	100/00/00	100/00/00	100/00/00
3				100/00/00	100/00/00	94/05/01	100/00/00	100/00/00	100/00/00
4					-	99/01/00	-	-	94/05/01
5						98/01/01	86/09/05	-	90/06/04
6							-	100/00/00	100/00/00
7								94/05/01	97/02/01
8									-

## Sheet: TQR and RPE
	Daus of training	1	2	3	4	5	6	7	8	9	10	11	12	13	14	15	16	17	18	19	20	21	22	23	24	25	26	27	28	29	30	31	32	33	34	35	36	37	38	39	40	41	42	43	44	45	46	47	48
		14	14	10					15	13	15	14	11			13	13	15			12	13	13		13	11							15				13				9			14	13	15	15
		15	16	11					15	15	15	13	11								17	14	14			14							17	17			16	17			15			15	15		13
		12	12	10					15	14	14	11																					11				15	16			16			16	14	14	14	14
		12	13	13					12	14	12	10	13			13	12	12			13	10	10			13							13				15	13			12			14
									15	15	15	12	15			16	15	16			16	14	13		15	13							14	14			14	13	15					15	14	14	15	14
TQR		13	11	8					16	14	12	11	10			11	10	10							18	15											15		13		9			17	13	13	15
												12	15			14	8					12	14		16	15											14	14			15			14	13	16	13	15
		14	15	11					15	14	13	12	10			15	16	17			15	13	14		16	14							15	14			14	13	16		15			15	16	15	14	15
									16	13	11	10	10			13	12	15			14	13	11		13	14							10	12			12	11						15	13	12	11
									17	12	11	10	12			14	15	18			16	17	15		13	14							16	18			17	17			16			17	16	15	17
	Mean	13.3333	13.5	10.5					15.1111	13.7778	13.1111	11.5	11.8889			13.625	12.625	14.7143			14.7143	13.25	13		14.8571	13.6667							13.875	15			14.5	14.25	14.6667		13.375			15.2	14.1111	14.25	14.1111	14.5
	SD	1.21106	1.87083	1.64317					1.36423	0.971825	1.69148	1.35401	2.02759			1.50594	2.72226	2.81154			1.79947	1.98206	1.69031		1.9518	1.22474							2.41646	2.44949			1.43372	2.18763	1.52753		2.97309			1.13529	1.2693	1.28174	1.69148	0.57735
		6	6	6	0	0	0	0	9	9	9	10	9	0	0	8	8	7	0	0	7	8	8	0	7	9	0	0	0	0	0	0	8	5	0	0	10	8	3	0	8	0	0	10	9	8	9	4	0
		0.1	0.1	0.1	0.1	0.1	0.1	0.1	0.1	0.1	0.1	0.1	0.1	0.1	0.1	0.1	0.1	0.1	0.1	0.1	0.1	0.1	0.1	0.1	0.1	0.1	0.1	0.1	0.1	0.1	0.1	0.1	0.1	0.1	0.1	0.1	0.1	0.1	0.1	0.1	0.1	0.1	0.1	0.1	0.1	0.1	0.1	0.1	0.1
	Confidence limits	0.813237	1.25628	1.1034	#NUM!	#NUM!	#NUM!	#NUM!	0.747984	0.532837	0.927413	0.704284	1.11169	#NUM!	#NUM!	0.87577	1.58311	1.74792	#NUM!	#NUM!	1.11872	1.15266	0.982988	#NUM!	1.21343	0.671509	#NUM!	#NUM!	#NUM!	#NUM!	#NUM!	#NUM!	1.40528	1.80185	#NUM!	#NUM!	0.745748	1.2722	1.45062	#NUM!	1.72898	#NUM!	#NUM!	0.590521	0.695935	0.745388	0.927413	0.474828	#NUM!
	Days	1	2	3	4	5	6	7	8	9	10	11	12	13	14	15	16	17	18	19	20	21	22	23	24	25	26	27	28	29	30	31	32	33	34	35	36	37	38	39	40	41	42	43	44	45	46	47	48
		360	720	360	1440				744	810	720	860	810			1020	600	320			720	450	450		320	630							1080				960				840			810	450	320	120	360
		480	840		1320				276	660	600	240	630								450	270	450			540							540	240			690	540			480			480	270
		720	720	600	2040				570	750	840	240																					1080				990	540			600			750	450	200	180
sRPE		600	960	360	1920				708	780	960	960	810			960	720				270	270	630			540							720				780	450			420			420
									534	660	840	580	540			660	600	320			570	450	540			450							600	360			630	360						480	360	240	120	160
		720	1080	840	2640				840	900	720	620	630			1080	1080	400							120	360											840		280		780			990	720	320
												480	360			660						720	810		40												750	450	200		660			690	450	200
		480	600	720	1800				432	720	600	700	630			660	600	360			630	450	540			540							840	360			690	360	200		480				360	160	120	200
									570	690	600	700	540			780	600	240			450	540	450		120	450							1020	600			750	360						690	450	200	180	280
									930	720	480	860	720			960	960	400			450	630	720		240	630							840	480			900	360	200		300			750	360	320	180	320
	Mean	560	820	576					622.667	743.333	706.667	624	630			847.5	737.143	340			505.714	472.5	573.75		168	517.5							840	408			798	427.5	220		570			673.333	430	245	150	264
	SD	145.327	176.635	214.663					204.216	77.6209	152.315	247.978	142.302			176.938	201.14	60.663			147.406	157.729	135.535		110.995	93.1589							210.306	136.821			120.996	79.7765	40		184.236			183.78	125.499	65.6832	32.8634	82.9458
		6	6	5	6	0	0	0	8	8	8	9	8	0	0	7	6	5	0	0	6	7	7	0	4	7	0	0	0	0	0	0	7	4	0	0	9	7	3	0	7	0	0	8	8	7	5	4	0
		0.1	0.1	0.1	0.1	0.1	0.1	0.1	0.1	0.1	0.1	0.1	0.1	0.1	0.1	0.1	0.1	0.1	0.1	0.1	0.1	0.1	0.1	0.1	0.1	0.1	0.1	0.1	0.1	0.1	0.1	0.1	0.1	0.1	0.1	0.1	0.1	0.1	0.1	0.1	0.1	0.1	0.1	0.1	0.1	0.1	0.1	0.1	0.1
	Confidence limits	97.5885	118.612	157.906	#NUM!	#NUM!	#NUM!	#NUM!	118.76	45.1399	88.5781	135.963	82.7551	#NUM!	#NUM!	110.002	135.067	44.6238	#NUM!	#NUM!	98.9845	98.0598	84.2614	#NUM!	91.2857	57.9165	#NUM!	#NUM!	#NUM!	#NUM!	#NUM!	#NUM!	130.746	112.525	#NUM!	#NUM!	66.3402	49.5967	37.9863	#NUM!	114.539	#NUM!	#NUM!	106.876	72.9831	40.835	24.1743	68.2168	#NUM!
[truncated: 13 more columns]
